# Supplementary material for: CSN8 is a key regulator in hypoxia-induced epithelial–mesenchymal transition and dormancy of colorectal cancer cells
Source: Mol Cancer. 2020 Dec 1;19:168. doi: 10.1186/s12943-020-01285-4 (PMC7708218; doi:10.1186/s12943-020-01285-4)
Supplement: Supplementary file 2 — Additional file 2: Table S1. Correlation between the expression of CSN8 and the clinicopathological features of CRC patients. Table S2. Correlation between the expression of CSN8 and E-Cadherin. Table S3. Primer sequences used for quantitative Real-Time PCR. Table S4. Correlation between the expression of CSN8 and the clinicopathological features of CRC patients from a parallel study. [file 12943_2020_1285_MOESM2_ESM.zip]

Archive with 4 entries (4 files):
- Additional File 2. Table S1.docx
- Additional File 2. Table S2.docx
- Additional File 2. Table S3.docx
- Additional File 2. Table S4.docx
