# Supplementary material for: CSN8 is a key regulator in hypoxia-induced epithelial–mesenchymal transition and dormancy of colorectal cancer cells
Source: Mol Cancer. 2020 Dec 1;19:168. doi: 10.1186/s12943-020-01285-4 (PMC7708218; doi:10.1186/s12943-020-01285-4)
Supplement: Supplementary file 3 — Additional file 3 Figure S1. Silencing CSN8 reverses EMT and the dormancy of CRC cells. Figure S2. Silencing CSN8 undermines the survival of CRC cells in vivo. Figure S3. A parallel tissue microarray assay confirmed CSN8 expression is upregulated in CRC tissues and correlated to poor outcome. [file 12943_2020_1285_MOESM3_ESM.zip]

Archive with 3 entries (3 files):
- Additional File 3. Figure S1.docx
- Additional File 3. Figure S2.docx
- Additional File 3. Figure S3.docx
